# Supplementary material for: Enhancing Teak (Tectona grandis) Seedling Growth by Rhizosphere Microbes: A Sustainable Way to Optimize Agroforestry
Source: Microorganisms. 2021 Sep 19;9(9):1990. doi: 10.3390/microorganisms9091990 (PMC8465541; doi:10.3390/microorganisms9091990)
Supplement: Supplementary file 1 [file microorganisms-09-01990-s001.zip]

Archive with 1 entries (1 files):
- microorganisms-1385314-supplementary.pdf
